# Supplementary material for: A comprehensive, large-scale analysis of “terroir” cheese and milk microbiota reveals profiles strongly shaped by both geographical and human factors
Source: ISME Commun. 2024 Jul 11;4(1):ycae095. doi: 10.1093/ismeco/ycae095 (PMC11301721; doi:10.1093/ismeco/ycae095)
Supplement: Supplementary_TableS1_R1_ycae095 [file supplementary_tables1_r1_ycae095.xlsx]

## Sheet: Feuil1
Table S1 :	Sampling data and questionnaire data filled out by the 430 milk productions assigned to 44 French ripened cheeses with Protected Designations of Origin (PDO)
Technological type a	PDO	Productions Number	Dairy Species	French Area	Topography	Raw milk (%)	Production Type	Season	Grazing	Udder hygiene practices	Bacterial Counts in Milksb	Microbial Counts (CFU/g) of Rindc		Microbial Counts (CFU/g) of Core d		pH		Salting methods e:	Ripening room_Relative Humidity (RH)	Ripening room Temperature	Rind treatment	wooden shelf use	Maturation time	Cheese weight range
							Farmhouse/Dairy	Summer/Winter	Summer/Winter	(0 - 6)	CFU/ml	Aerobic Bacteria	Fungi	Lactic Acid Bacteria	Fungi	Rind	Core	Mass/Surface/Brine	%	°C	Yes/No	yes / no	Days	Kg
PLCF	PDO2	10	Goat	Occitanie	Hill	100	10/0	5/5	0/0	0	55300	28845700	128800000	193650000	6492500	6.47	5.32767	10/0/0	96	14	0/10	0/10	13.5	0.035-
PLCF	PDO6	10	Cow	Bourgogne _Franche-Comté	Plains	80	4/6	6/4	6/0	3	12800	6302300	45770000	41945000	20335	6.498	4.67333	0/10/0	92	10	5/5	0/10	32.5	0.45-0.7
PLCF	PDO9	10	Goat	Bourgogne _Franche-Comté	Hill	100	9/1	10/0	3/	0.25	590450	69293000	582100000	181300000	1540900	5.97241	4.539	0/10/0	88	12	2/6	0/10	21	0.25-0.31
PLCF	PDO10	4	Goat	Bourgogne _Franche-Comté	Hill	100	2/2	4/0	2/	0	784500	40175000	256500000	361250000	1265000	5.47333	4.62	0/4/0	90	11	1/3	0/3	20	0.05-0.065
PLCF	PDO12	10	Goat	Centre_Val de Loire	Hill	100	8/2	5/5	1/1	0	nc*	4823730	194850000	55350000	4374500	5.71733	4.72467	2/8/0	82	12	0/10	0/10	27	0.06-0.09
PLCF	PDO13	10	Goat	Centre_Val de Loire	Plains	100	6/4	10/0	0/	0	nc	3.05536e+07	1.54393e+08	3.03554e+08	139768	6.31607	4.57321	0/10/0	88	13	0/4	0/8	18.5	0.15-0.25
PLCF	PDO14	10	Goat	Centre_Val de Loire	Plains	100	8/2	5/5	1/1	0	nc	97305000	261700000	96000000	1024000	6.14933	4.59567	0/10/0	91	11	0/10	0/10	20	0,25-
PLCF	PDO15	10	Goat	Centre_Val de Loire	Plains	100	10/0	5/5	0/0	0	16003.1	90927000	148400000	130000000	2289000	6.01	4.74586	0/10/0	80	12	10/0	0/10	21	0,082-0,185
PLCF	PDO16	10	Goat	Centre_Val de Loire	Plains	100	8/2	5/5	1/1	0.5	141180	44289000	511600000	274100000	490150	6.21933	4.517	0/10/0	83	12	nc	0/10	23.5	0.225-
PLCF	PDO17	8	Goat	Nouvelle Aquitaine	Plains	88	5/3	8/0	2/	0	24475	24105000	173125000	176250000	1282375	6.18043	4.86792	0/7/0	87	12	0/7	0/8	30	0.14-
PLCF	PDO21	10	Goat	Occitanie	Hill	100	9/1	10/0	10/	0.777778	nc	80092600	117650000	255620000	10747900	6.26552	4.88552	0/10/0	84	12	0/10	0/10	11	0.06-
PLCF	PDO23	9	Cow	Normandie	Plains	100	6/3	0/9	0/9	4.8	132556	2.91667e+07	5.90833e+07	2.63889e+08	1.81332e+06	6.90375	4.75074	9/0/0	91	13	0/9	0/9	12	0.1-
PLCF	PDO26	10	Goat	Auvergne_Rhône_Alpes	Plateau	100	6/4	5/5	3/1	0.666667	227300	3001700	111350000	100350000	1427600	5.60367	4.79033	0/10/0	87	14	9/1	0/10	14	0.06-
PLCF	PDO27	10	Goat	Auvergne_Rhône_Alpes	Hill	100	8/2	5/5	2/3	0.5	93140	9332200	74842500	420700000	798500	5.75933	4.843	0/10/0	87	11	4/4	2/8	12.5	0.03-
PLCL	PDO7	9	Cow	Bourgogne _Franche-Comté	Hill	33	1/8	5/4	5/1	6	nc	2.47444e+09	4.08167e+08	4.05778e+08	1.20033e+06	7.16963	5.68704	0/9/0	77	9	9/0	0/9	41	0.25-0.35
PLCL	PDO8	5	Cow	Grand-Est	Hill	40	2/3	2/3	2/0	6	nc	1513200000	276200000	33400000	1048200	6.24571	5.016	0/5/0	80	10	5/0	0/5	26	0,24-1,3
PMCF	PDO11	3	Cow	Ile de France	Plains	100	0/3	3/0	3/	nc	nc	2.38333e+08	5100000	485000000	105667	7.11556	5.65778	0/3/0	97	8	3/0	0/3	33	2,6-3,3
PMCF	PDO20	8	Goat	Provence_Alpes Côte d'Azur	Plateau	100	6/2	10/0	3/	1.33333	nc	777750000	82710750	741312500	2689625	7.18833	6.65958	0/8/0	84	13	nc	0/8	30	0.09-0.11
PMCF	PDO22	10	Cow	Normandie	Hill	100	2/8	5/5	5/1	4	90333.3	1054000000	682500000	317000000	225650	7.10571	6.62759	0/10/0	96	14	4/6	0/10	46	0.25-
PMCF	PDO41	1	Cow	Ile de France	Plains	100	0/1	1/0	1/	nc	nc	8000000	37700000	310000000	37500	6.27333	4.92	0/1/0	80	11	1	0/1	62	1,5-2,2
PMCL	PDO1	9	Cow	Grand-Est	Plateau	100	8/9	1/8	1/1	4.875	nc	1.16617e+10	2.36644e+08	1.06889e+09	285056	6.98778	5.30741	0/9/0	92	13	9/0	2/7	26	0.45-
PMCL	PDO19	8	Cow	Bourgogne _Franche-Comté	Plateau	100	0/8	0/8	/0	nc	nc	3099750000	425375000	360250000	1.56281e+06	5.84583	5.08583	0/0/8	93	12	8/0	5/3	21.5	0.48-3,2
PMCL	PDO24	12	Cow	Normandie	Plains	83	4/12	6/6	5/2	4.5	429058	6447500000	4.99167e+08	2.59417e+08	550083	7.40861	6.20583	0/10/2	98	15	10/2	4/8	46	0,3-0,4
PMCL	PDO30	8	Cow	Normandie	Plains	50	2/6	4/4	4/0	5	162706	8268750000	103293750	175175000	3.90584e+06	7.38958	5.815	0/6/2	89	13	8/0	0/8	50.5	0,4-0,5
PMCL	PDO31	10	Cow	Hauts-de-France	Plains	80	6/4	5/5	5/0	3	5800	5719000000	410750000	186550000	763500	6.90867	5.28567	1/2/7	98	12	10/0	0/10	38	0,36-
PPC	PDO34	12	Cow	Bourgogne _Franche-Comté	Plateau	100	0/12	6/6	6/0	nc	59700.5	2.46235e+09	771382	2.79721e+07	891.529	7.35706	5.62588	0/10/2	nc	14	12/0	12/0	240	32-45
PPC	PDO35	8	Cow	Auvergne_Rhône_Alpes	Mountain	100	6/2	3/5	3/0	5	140058	3543750000	5586250	164000000	8468.75	7.485	5.76875	0/0/8	91	12	8/0	8/0	104	6-12
PPC	PDO36	8	Cow	Auvergne_Rhône_Alpes	Mountain	60	3	8/0	8/0	2	65453.8	4366250000	778562	95812500	27087.5	7.09	5.57125	0/0/8	98	8	8/0	8/0	210	20-70
PPNC	PDO5	13	Cow	Auvergne_Rhône_Alpes	Mountain	100	13/0	6/7	6/0	3.90909	2138.46	1.09877e+10	9.79115e+08	1.89923e+08	806038	6.68846	5.25333	0/13/0	93	10	13/0	8/5	31	-1.85
PPNC	PDO28	10	Cow	Auvergne_Rhône_Alpes	Mountain	100	6/4	5/5	5/0	4.16667	87800	9279000000	513000000	459600000	584300	6.80233	5.506	0/4/2	95	13	10/0	9/1	23	0,45-0,55
PPNC	PDO29	10	Goat	Auvergne_Rhône_Alpes	Mountain	100	10/0	6/4	3/0	0	930000	8455000000	91850000	707000000	1918600	7.01929	5.94533	0/4/6	98	14	10/0	9/1	21.5	0,25-0,35
PPNC	PDO32	10	Cow	Occitanie	Plateau	100	4/6	5/5	5/5	4	23900	6272500000	19673000	81550000	42013	6.798	5.17	10/0/0	97	8	10/0	10/0	153	20-50
PPNC	PDO33	9	Cow	Auvergne_Rhône_Alpes	Plateau	56	0/9	9/0	9/0	nc	63600	2.46278e+10	1.33502e+07	2.73111e+08	36405.6	7.39444	5.2	9/0/0	97	8	9/0	7/2	98	35-45
PPNC	PDO38	10	Ewes	Nouvelle Aquitaine	Hill	100	4/6	6/4	6/0	0	nc	7222100000	129060000	440250000	1362915	6.619	5.345	0/0/10	92	11	8/2	6/4	115	1,8-6
PPNC	PDO40	9	Cow	Auvergne_Rhône_Alpes	Plateau	100	10/0	9/0	9/	4.28571	87888.9	1.51111e+10	4.49111e+07	1.30722e+08	69633.3	7.44538	5.33296	9/0/0	94	9	9/0	9/0	95	30-50
PPNC	PDO42	10	Cow	Bourgogne _Franche-Comté	Plateau	100	0/10	5/5	5/0	nc	8603	7855000000	26400000	414550000	32871	7.46233	5.62067	10/0/0	92	11	2/0	4/6	63	5-8
PPNC	PDO44	10	Cow	Auvergne_Rhône_Alpes	Mountain	100	6/4	5/5	5/0	2.66667	217733	18560000000	60550000	265200000	16610	7.2625	5.56	0/8/2	96	13	10/0	10/0	54	1,1-1,4
PPS	PDO3	8	Cow	Auvergne_Rhône_Alpes	Plateau	50	3/4/nc	4/4	4/2	2	6736.67	1657725000	1424000000	371500000	102593750	7.35417	7.06652	0/8/0	96	8	2/4	0/7	60	2-3
PPS	PDO4	7	Cow	Auvergne_Rhône_Alpes	Plateau	43	1/6	3/4	3/0	6	172044	8.14643e+08	621000000	7.19357e+07	5.90429e+07	7.36857	7.12	0/4/3	98	7	6/0	0/7	56	1,9-2,5
PPS	PDO18	5	Cow	Bourgogne _Franche-Comté	Plateau	100	0/5	2/3	2/0	nc	26362.8	2.40571e+09	9.33429e+08	7.03679e+08	1.18071e+07	6.73143	6.31786	0/5/0	86	10	nc	5/0	28	6-9
PPS	PDO25	12	Cow	Auvergne_Rhône_Alpes	Mountain	67	8/4	6/6	6/0	4.25	361000	3.82393e+09	6.98897e+08	4.13029e+08	3.46206e+07	6.78147	6.47118	0/12/0	86	11	12/0	8/4	29	4,5-5
PPS	PDO37	1	Cow	Occitanie	Plateau	0	0/1	1/0	1/	nc	84000	25500000	1020000000	275000000	17500000	6.71667	6.07667	0/1/0	nc	nc	nc	0/1	100	2,2-3,3
PPS	PDO39	10	Ewes	Occitanie	Plateau	100	0/10	0/10	/10	nc	nc	99312500	283875000	255437500	34443750	6.30567	6.21633	0/10/0	94	11	3/7	9/1	188	2,5-3
PPS	PDO43	10	Cow	Auvergne_Rhône_Alpes	Plateau	70	1/9	5/5	5/0	1	54888.9	5053000000	96585000	585000000	31705000	6.91241	6.02267	10/0/0	95	9	9/0	5/5	43.5	2,1-2,7
	* nc : not communicated (missing data for more than a half milk productions)
	a Technological type : (Figure 1; Almena-Aliste & Mietton, 2014)
	Internal blue mold = PPS			Soft washed rind = PMCL
	Soft bloomy rind = PMCF			Uncooked Pressed cheese/Semihard cheese = PPNC
	Lactic bloomy rind = PLCF			Hard cooked cheese = PPC
	Lactic washed rind = PLCL
	b Bacterial Counts in Milk : total microorganism count evaluated by flow cytometry (Bactoscan FC)
	c aerobic bacteria : count in cultivable presumed bacterial group on the rind of the ripened cheese, as evaluated on selective media ; Fungi : count in cultivable presumed fungal groups on the rind of the ripened cheese, as evaluated on selective media
	d lactic acid bacteria : count in cultivable presumed bacterial group in the core of the ripened cheese, as evaluated on selective media ; Fungi : count in cultivable presumed fungal groups in the core of the ripened cheese, as evaluated on selective media
	e : three methods for salting cheese curd : (1) direct addition of dry salt to broken or milled curd pieces (2) rubbing of dry salt to the cheese surface (3) immersion of cheese in brine
