# Supplementary material for: A comprehensive, large-scale analysis of “terroir” cheese and milk microbiota reveals profiles strongly shaped by both geographical and human factors
Source: ISME Commun. 2024 Jul 11;4(1):ycae095. doi: 10.1093/ismeco/ycae095 (PMC11301721; doi:10.1093/ismeco/ycae095)
Supplement: Supplementary_TableS3_R1_ycae095 [file supplementary_tables3_r1_ycae095.xlsx]

## Sheet: Cheese
Supplementary Table S3 A. Core microbiome of cheeses (rind and core) according to technological families (90%, 95% prevalence and 0,1%, 0,5% and 1,0% relative abundance (in a sample) required to be present
Abundance threshold	Prevalence	Compartment	PPC Hard cooked cheese	PPNC Uncooked Pressed/Semihard cheese	PLCF Lactic bloomy rind	PLCL Lactic washed rind	PMCF Soft bloomy rind	PMCL Soft washed rind	PPS Internal blue mold
0.001	0.9	Rind	Alkalibacterium gilvum Brevibacterium jeotgali Brevibacterium aurantiacum* Brachybacterium paraconglomeratum Staphylococcus equorum* Lactobacillus delbrueckii subsp. lactis* Corynebacterium casei* Halomonas Group boliviensis alkaliantarctica Streptococcus thermophilus* Corynebacterium nuruki Scopulariopsis flava* Debaryomyces hansenii* Fusarium domesticum*	Brevibacterium aurantiacum* Lactococcus lactis* Streptococcus thermophilus* Debaryomyces hansenii*	Lactococcus lactis* Leuconostoc Group mesenteroides suionicum* Geotrichum candidum*	Lactococcus lactis* Leuconostoc Group mesenteroides suionicum* Geotrichum candidum*	Lactococcus lactis* Leuconostoc Group mesenteroides suionicum* Geotrichum candidum*	Geotrichum candidum*	Lactococcus lactis* Debaryomyces hansenii* Penicillium_Group_carneum_roqueforti*
		Core	Brevibacterium aurantiacum* Lacticaseibacillus Group casei paracasei zeae chiayiensis* Streptococcus thermophilus* Geotrichum candidum* Scopulariopsis flava* Kluyveromyces marxianus* Debaryomyces hansenii* Penicillium_Group_carneum_roqueforti* Penicillium_Group_camemberti_caseifulvum_fuscoglaucum_commune*	Lacticaseibacillus Group casei paracasei zeae chiayiensis* Lactococcus lactis* Streptococcus thermophilus* Geotrichum candidum*	Lactococcus lactis* Geotrichum candidum*	Lactococcus lactis* Geotrichum candidum* Debaryomyces hansenii*	Lacticaseibacillus Group casei paracasei zeae chiayiensis* Lactococcus lactis* Geotrichum candidum*	Geotrichum candidum*	Lactococcus lactis* Penicillium_Group_carneum_roqueforti*
1.00%	95.00%	Rind	Brevibacterium aurantiacum* Staphylococcus equorum* Corynebacterium casei* Streptococcus thermophilus* Debaryomyces hansenii*		Lactococcus lactis* Geotrichum candidum*	Lactococcus lactis* Geotrichum candidum*	Lactococcus lactis* Geotrichum candidum*
		Core	Streptococcus thermophilus* Geotrichum candidum* Debaryomyces hansenii*		Lactococcus lactis* Geotrichum candidum*	Lactococcus lactis* Geotrichum candidum*	Lactococcus lactis* Geotrichum candidum*	Geotrichum candidum*	Penicillium_Group_carneum_roqueforti*
0.50%	95.00%	Rind	Brevibacterium aurantiacum* Staphylococcus equorum* Corynebacterium casei* Streptococcus thermophilus* Debaryomyces hansenii*		Lactococcus lactis* Geotrichum candidum*	Lactococcus lactis* Geotrichum candidum*	Lactococcus lactis* Geotrichum candidum*
		Core	Streptococcus thermophilus* Geotrichum candidum* Debaryomyces hansenii*		Lactococcus lactis* Geotrichum candidum*	Lactococcus lactis* Geotrichum candidum*	Lactococcus lactis* Geotrichum candidum*	Geotrichum candidum*	Penicillium_Group_carneum_roqueforti*
1.00%	90.00%	Rind	Brevibacterium aurantiacum* Staphylococcus equorum* Corynebacterium casei* Streptococcus thermophilus* Scopulariopsis flava* Debaryomyces hansenii*	Brevibacterium aurantiacum*	Lactococcus lactis* Geotrichum candidum*	Lactococcus lactis* Geotrichum candidum*	Lactococcus lactis* Geotrichum candidum*
		Core	Streptococcus thermophilus* Geotrichum candidum* Debaryomyces hansenii*	Streptococcus thermophilus* Geotrichum candidum*	Lactococcus lactis* Geotrichum candidum*	Lactococcus lactis* Geotrichum candidum*	Lactococcus lactis* Geotrichum candidum*	Geotrichum candidum*	Penicillium_Group_carneum_roqueforti*
0.50%	95.00%	Rind	Brevibacterium aurantiacum* Staphylococcus equorum* Corynebacterium casei* Streptococcus thermophilus* Scopulariopsis flava* Debaryomyces hansenii*	Brevibacterium aurantiacum*	Lactococcus lactis* Geotrichum candidum*	Lactococcus lactis* Geotrichum candidum*	Lactococcus lactis* Geotrichum candidum*
		Core	Streptococcus thermophilus* Geotrichum candidum* Debaryomyces hansenii*	Streptococcus thermophilus* Geotrichum candidum*	Lactococcus lactis* Geotrichum candidum*	Lactococcus lactis* Geotrichum candidum*	Lactococcus lactis* Geotrichum candidum*	Geotrichum candidum*	Penicillium_Group_carneum_roqueforti*
* well documented species and often used as dairy ferments

## Sheet: Milk
Supplementary Table S3 B. Core microbiome of milk according to dairy species (90% prevalence and 0,1% relative abundance (in a sample) required to be present
Abundance threshold	Prevalence		Ewes	Goat	Cow
0.001	0.9	Bacteria	Catonella sp3 Christensenellaceae sp. Facklamia tabacinasalis Eubacterium tenue Atopostipes sp. Staphylococcus petrasii Intestinibacter bartlettii Clostridioides difficile Turicibacter sp1 Staphylococcus simulans Hafnia alvei Obesumbacterium proteus Kocuria Group salsicia varians Serratia quinivorans Romboutsia sedimentorum Corynebacterium stationis Clostridium Group disporicum celatum saudiense …	Facklamia tabacinasalis Intestinibacter bartlettii Clostridioides difficile Ruminococcaceae sp. Romboutsia timonensis Staphylococcus epidermidis	Moraxella osloensis Eubacterium tenue Lactococcus lactis Intestinibacter bartlettii Clostridioides difficile Turicibacter sp1 Romboutsia timonensis
0.001	0.9	Fungi	Geotrichum candidum Sporobolomyces roseus-Sporidiobolus metaroseus Filobasidium stepposum Yarrowia lipolytica Epicoccum tritici Candida parapsilosis Alternaria_Group_conjuncta_murispora Alternaria_Group_arbusti_forlicesenensis_metachromatica_oregonensis_poaceicola_ ventricosa Candida zeylanoides Purpureocillium lilacinum Dioszegia hungarica Cutaneotrichosporon curvatus Aspergillus_Group_amsteloda…	Geotrichum candidum Aspergillus_Group_amstelodami_costiformis_chevalieri_montevidensis Cladosporium_Group_allicinum_antarticum_variabile_tenellum Cladosporium_Group_acalyphae_angudtiterminale_angustiporum_asperulatum	Geotrichum candidum Cutaneotrichosporon curvatus
The species whose name is written in bold are part of the core microbiome of milk

## Sheet: Cheese abundance
Supplementary Table S3 C. Relative abundance of microbial species composing core microbiome of cheeses (rind and core) according to technological families with a 90% prevalence and 0,1% relative abundance threshold
Compartment	Marker	Species	PPC Hard cooked cheese	PPNC Uncooked Pressed/Semihard cheese	PLCF Lactic bloomy rind	PLCL Lactic washed rind	PMCF Soft bloomy rind	PPS Internal blue mold	PMCL Soft washed rind
Rind	16S	Alkalibacterium gilvum	0.0233653	0	0	0	0	0	0
		Brevibacterium jeotgali	0.0320773	0	0	0	0	0	0
		Brevibacterium aurantiacum	0.162312	0.214837	0	0	0	0	0
		Brachybacterium paraconglomeratum	0.0272628	0	0	0	0	0	0
		Staphylococcus equorum	0.0631984	0	0	0	0	0	0
		Lactococcus lactis	0	0.128915	0.642018	0.20097	0.440454	0.230263	0
		Lactobacillus delbrueckii subsp. lactis	0.0415521	0	0	0	0	0	0
		Corynebacterium casei	0.077306	0	0	0	0	0	0
		Halomonas Group boliviensis alkaliantarctica	0.0915542	0	0	0	0	0	0
		Streptococcus thermophilus	0.0750217	0.0729468	0	0	0	0	0
		Corynebacterium nuruki	0.100389	0	0	0	0	0	0
		Leuconostoc Group mesenteroides suionicum	0	0	0.135972	0.0433421	0.0385453	0	0
	ITS	Geotrichum candidum	0	0	0.743815	0.61802	0.697013	0	0.52075
		Scopulariopsis flava	0.215212	0	0	0	0	0	0
		Debaryomyces hansenii	0.241407	0.224336	0	0	0	0.372147	0
		Penicillium_Group_carneum_roqueforti	0	0	0	0	0	0.0973422	0
		Fusarium domesticum	0.243172	0	0	0	0	0	0
Core	16S	Brevibacterium aurantiacum	0.00568765	0	0	0	0	0	0
Core		Lacticaseibacillus Group casei paracasei zeae chiayiensis	0.0321948	0.0621002	0	0	0.0359011	0	0
Core		Lactococcus lactis	0	0.340718	0.746752	0.657165	0.714384	0.351067	0
Core		Streptococcus thermophilus	0.392819	0.358792	0	0	0	0	0
Core	ITS	Geotrichum candidum	0.38781	0.319199	0.760372	0.58053	0.693698	0	0.507549
Core	ITS	Scopulariopsis flava	0.0600398	0	0	0	0	0	0
Core	ITS	Kluyveromyces marxianus	0.0271394	0	0	0	0	0	0
Core	ITS	Debaryomyces hansenii	0.194459	0	0	0.1774	0	0	0
Core	ITS	Penicillium_Group_carneum_roqueforti	0.0193257	0	0	0	0	0.674986	0
Core	ITS	Penicillium_Group_camemberti_caseifulvum_fuscoglaucum_commune	0.0160534	0	0	0	0	0	0

## Sheet: Milk abundance
Supplementary Table S3 D. Relative abundance of microbial species composing core microbiome of Milk according to dairy species with a 90% prevalence and 0,1% relative abundance threshold
Marker	Species	Ewes	Goat	Cow	All
16S	Catonella sp3	0.00601178	0	0	0
	Christensenellaceae sp.	0.00578463	0	0	0
	Facklamia tabacinasalis	0.00748589	0.0118633	0	0
	Moraxella osloensis	0	0	0.0583428	0.0265236
	Eubacterium tenue	0.0109565	0	0.0271697	0
	Atopostipes sp.	0.00345555	0	0	0
	Staphylococcus petrasii	0.0751664	0	0	0
	Lactococcus lactis	0	0	0.0912046	0.0998028
	Intestinibacter bartlettii Clostridioides difficile	0.0220659	0.00515304	0.0114964	0
	Turicibacter sp1	0.0214544	0	0.0119391	0
	Staphylococcus simulans	0.0756053	0	0	0
	Hafnia alvei Obesumbacterium proteus	0.00744402	0	0	0
	Kocuria Group salsicia varians	0.00630051	0	0	0
	Serratia quinivorans	0.0395517	0	0	0
	Romboutsia sedimentorum	0.00833513	0	0	0
	Corynebacterium stationis	0.00555379	0	0	0
	Clostridium Group disporicum celatum saudiense	0.00750459	0	0	0
	Staphylococcus xylosus	0.0364298	0	0	0
	Corynebacterium crudilactis	0.0233711	0	0	0
	Serratia Group grimesii liquefaciens proteamaculans	0.0256418	0	0	0
	Staphylococcus chromogenes	0.0368312	0	0	0
	Corynebacterium maris	0.0167864	0	0	0
	Ruminococcaceae sp.	0.022334	0.0105662	0	0
	Kandleria vitulina	0.00746129	0	0	0
	Jeotgalicoccus coquinae	0.00581391	0	0	0
	Romboutsia timonensis	0.0491923	0.0112179	0.0482414	0.0358609
	Catonella sp1	0.00866571	0	0	0
	Alloiococcus sp.	0.0388209	0	0	0
	Corynebacterium marinum	0.00830441	0	0	0
	Staphylococcus epidermidis	0.0346705	0.0935513	0	0
	Staphylococcus auricularis	0.0239156	0	0	0
ITS	Geotrichum candidum	0.0302855	0.167659	0.122711	0.120938
	Sporobolomyces roseus-Sporidiobolus metaroseus	0.0108721	0	0	0
	Filobasidium stepposum	0.0126228	0	0	0
	Yarrowia lipolytica	0.0269497	0	0	0
	Epicoccum tritici	0.0100925	0	0	0
	Candida parapsilosis	0.182428	0	0	0
	Alternaria_Group_conjuncta_murispora	0.00414255	0	0	0
	Alternaria_Group_arbusti_forlicesenensis_metachromatica_oregonensis_poaceicola_ ventricosa	0.00567837	0	0	0
	Candida zeylanoides	0.0614944	0	0	0
	Purpureocillium lilacinum	0.031953	0	0	0
	Dioszegia hungarica	0.00482539	0	0	0
	Cutaneotrichosporon curvatus	0.0385501	0	0.0437996	0
	Aspergillus_Group_amstelodami_costiformis_chevalieri_montevidensis	0.0336558	0.038227	0	0
	Cladosporium_Group_allicinum_antarticum_variabile_tenellum	0.0536561	0.0331592	0	0
	Cladosporium_Group_acalyphae_angudtiterminale_angustiporum_asperulatum	0.0197861	0.0194149	0	0
	Vishniacozyma victoriae	0.0135876	0	0	0
	Wallemia muriae	0.0168228	0	0	0
