# Supplementary material for: A comprehensive, large-scale analysis of “terroir” cheese and milk microbiota reveals profiles strongly shaped by both geographical and human factors
Source: ISME Commun. 2024 Jul 11;4(1):ycae095. doi: 10.1093/ismeco/ycae095 (PMC11301721; doi:10.1093/ismeco/ycae095)
Supplement: Supplementary_TableS4_R1_ycae095 [file supplementary_tables4_r1_ycae095.xlsx]

## Sheet: Sheet1
Supplementary Table 6. List of microbial taxa (ASV) in PLN network
Phylum	ASV	Family	Species	Abundance	Prevalence	Max_Freq	Degree	Betweenness	Group
Ascomycota	ITS_ASV23	Debaryomycetaceae	Debaryomyces macquariensis	0.652	19.4	70.8	17	414.64	1
Ascomycota	ITS_ASV31	Debaryomycetaceae	Candida anglica	0.409	17.5	38.4	28	900.87	1
Ascomycota	ITS_ASV63	Aspergillaceae	Penicillium salamii	0.136	14.8	28	14	69.19	1
Ascomycota	ITS_ASV36	Nectriaceae	Geejayessia_sp.	0.439	13.7	71.6	20	459.63	1
Ascomycota	ITS_ASV58	Pichiaceae	Saturnispora_sp.	0.173	13.3	49.5	19	476.88	1
Ascomycota	ITS_ASV109	Aspergillaceae	Penicillium_Group_infrapurpureum_cvjetkovicii_	0.0588	11.1	12.7	15	133.56	1
Ascomycota	ITS_ASV42	Metschnikowiaceae	Kodamaea ohmeri	0.231	10.5	63.1	10	85.4	1			0
Ascomycota	ITS_ASV59	Hypocreales_incertae_sedis	Trichothecium_sp.	0.131	8.79	41.6	11	33.76	1
Mucoromycota	ITS_ASV61	Mucoraceae	Mucor racemosus	0.131	20.2	27	20	258.87	1
Mucoromycota	ITS_ASV57	Mucoraceae	Mucor brunneogriseus	0.167	14.3	24.9	23	308.65	1
Mucoromycota	ITS_ASV25	Mucoraceae	Mucor fuscus	0.438	10	56.4	10	24.69	1
Ascomycota	ITS_ASV32	Saccharomycetaceae	Torulaspora delbrueckii	0.387	45.8	31.5	6	6.87	2
Ascomycota	ITS_ASV26	Saccharomycetaceae	Kazachstania unispora	0.509	40.4	48.4	6	32.28	2
Ascomycota	ITS_ASV16	Saccharomycetales_incertae_sedis	Candida sake	0.481	30.7	61.1	7	5.27	2
Ascomycota	ITS_ASV44	Aspergillaceae	Penicillium tularense	0.243	29.7	52	14	49.17	2
Mucoromycota	ITS_ASV28	Mucoraceae	Mucor lanceolatus	0.431	23.8	26.7	7	4.97	2
Actinobacteria	ASV16	Brevibacteriaceae	Brevibacterium aurantiacum	1.73	56.7	37.8	6	24.43	2
Actinobacteria	ASV29	Dermabacteraceae	Brachybacterium tyrofermentans	0.68	41.9	32.7	8	26.19	2
Actinobacteria	ASV10	Corynebacteriaceae	Corynebacterium variabile	2.65	36.2	77	11	154.69	2
Actinobacteria	ASV24	Corynebacteriaceae	Corynebacterium casei	1.11	35.7	38.8	13	240.65	2
Actinobacteria	ASV63	Microbacteriaceae	Microbacterium gubbeenense	0.286	33.1	30	3	0	2
Actinobacteria	ASV23	Micrococcaceae	Glutamicibacter Group mysorens arilaitensis	1.07	29.1	39.2	18	183.3	2
Actinobacteria	ASV40	Dermabacteraceae	Brachybacterium massiliense	0.588	26.1	24.9	10	127.92	2
Actinobacteria	ASV122	Corynebacteriaceae	Corynebacterium terpenotabidum	0.135	15.6	9.45	7	13.82	2
Actinobacteria	ASV59	Micrococcaceae	Glutamicibacter bergerei	0.242	12.1	42.4	19	202.11	2
Firmicutes	ASV5	Streptococcaceae	Streptococcus thermophilus	10.8	55.5	81.7	12	162.61	2
Firmicutes	ASV9	Lactobacillaceae	Lactobacillus delbrueckii subsp. bulgaricus	2.4	26.3	54	13	101.54	2
Firmicutes	ASV92	Carnobacteriaceae	Marinilactibacillus psychrotolerans	0.154	20.9	18.1	5	13.42	2
Firmicutes	ASV41	Staphylococcaceae	Staphylococcus xylosus	0.315	17.8	29	9	78.36	2
Firmicutes	ASV142	Enterococcaceae	Bavariicoccus seileri	0.11	10.8	8.31	9	54.73	2
Firmicutes	ASV257	Leuconostocaceae	Weissella Group bombi hellenica	0.063	10.5	17.8	6	8.67	2
Proteobacteria	ASV25	Moraxellaceae	Psychrobacter aquimaris	0.773	21.1	37.5	20	574.46	2
Proteobacteria	ASV157	Moraxellaceae	Psychrobacter Group vallis aquaticus alimentarius	0.0937	17.8	10.1	16	114.54	2
Proteobacteria	ASV88	Halomonadaceae	Halomonas sp1	0.151	17.2	24.8	8	10.33	2
Proteobacteria	ASV58	Halomonadaceae	Halomonas glaciei	0.27	15.9	28.8	12	81.62	2
Proteobacteria	ASV67	Pseudoalteromonadaceae	Pseudoalteromonas prydzensis	0.23	15.1	30.9	13	203.45	2
Proteobacteria	ASV141	Moraxellaceae	Psychrobacter celer	0.109	13.8	23.1	8	26.66	2
Proteobacteria	ASV49	Yersiniaceae	Serratia Group grimesii liquefaciens proteamaculans	0.208	12.4	57.2	19	121.58	2
Proteobacteria	ASV111	Halomonadaceae	Halomonas Group venusta alkaliphila	0.141	12	25	7	6.88	2
Proteobacteria	ASV95	Vibrionaceae	Vibrio Group algivorus rumoiensis	0.131	10.7	21.9	9	13.77	2
Proteobacteria	ASV200	Moraxellaceae	Psychrobacter sp2	0.0754	9.4	10.3	4	2.52	2
Ascomycota	ITS_ASV4	Aspergillaceae	Penicillium_Group_camemberti_caseifulvum_fuscoglaucum_commune	3.47	40.2	93.4	8	70.91	3
Ascomycota	ITS_ASV38	Pichiaceae-Debaryomycetaceae	Pichia kudriavzevii-Suhomyces xylopsoci	0.144	32.7	19	7	68.75	3
Ascomycota	ITS_ASV65	Pichiaceae	Pichia fermentans	0.053	15.6	16	7	92.57	3
Actinobacteria	ASV128	Bifidobacteriaceae	Bifidobacterium Group crudilactis psychraerophilum	0.091	27.1	10.4	6	7.54	3
Firmicutes	ASV22	Lactobacillaceae	Lactobacillus Group plantarum pentosus paraplantarum fabifermentans	1.06	58	27.7	7	39.14	3
Firmicutes	ASV47	Enterococcaceae	Enterococcus faecalis	0.331	46.3	21.6	3	0	3
Firmicutes	ASV44	Lactobacillaceae	Lactobacillus parabuchneri	0.397	43.9	16.2	10	96.09	3
Firmicutes	ASV80	Lactobacillaceae	Lactobacillus brevis	0.16	38.7	9.7	8	12.56	3
Firmicutes	ASV39	Lactobacillaceae	Lactobacillus curvatus	0.388	29.3	48	11	127.53	3
Firmicutes	ASV99	Enterococcaceae	Enterococcus Group devriesei viikkiensis pseudoavium	0.153	25.8	9.48	6	21.91	3
Firmicutes	ASV98	Lactobacillaceae	Lactobacillus Group sunkii otakiensis	0.15	23.1	15.5	13	113.64	3
Firmicutes	ASV143	Enterococcaceae	Enterococcus italicus	0.0858	17	7.55	13	157.53	3
Firmicutes	ASV289	Lactobacillaceae	Lactobacillus coryniformis	0.0471	13.2	6.8	5	3.14	3
Firmicutes	ASV106	Leuconostocaceae	Leuconostoc Group citreum holzapfelii	0.123	12.7	20.2	21	567.01	3
Firmicutes	ASV43	Lactobacillaceae	Lactobacillus Group helveticus crispatus gallinarum	0.389	11.4	46.2	16	213.89	3
Firmicutes	ASV79	Lactobacillaceae	Lactobacillus nenjiangensis	0.161	10.7	30.9	11	67.02	3
Proteobacteria	ASV28	Enterobacteriaceae	Hafnia alvei Obesumbacterium proteus	0.57	19.7	40.6	8	23.68	3
Proteobacteria	ASV30	Pseudomonadaceae	Pseudomonas helleri	0.663	16.9	52.8	18	156.81	3
Proteobacteria	ASV113	Enterobacteriaceae	Shigella Group flexneri sonnei Escherichia Group fergusonii coli	0.121	16.3	30.5	8	17.2	3
Proteobacteria	ASV85	Hafniaceae	Hafnia paralvei	0.176	15.7	13.8	16	188.7	3
Proteobacteria	ASV253	Enterobacteriaceae	Raoultella ornithinolytica	0.0638	11.9	9.35	10	24.64	3
Proteobacteria	ASV343	Enterobacteriaceae	Enterobacter Group asburiae cloacae hormaechei	0.0422	10.3	14.2	3	0	3
Proteobacteria	ASV275	Enterobacteriaceae	Buttiauxella Group agrestis noackiae ferragutiae Kluyvera intermedia	0.0609	9.18	10.6	13	79	3
Ascomycota	ITS_ASV9	Nectriaceae	Fusarium domesticum	2.48	51.6	89.6	9	60.11	4
Actinobacteria	ASV150	Brevibacteriaceae	Brevibacterium jeotgali	0.13	12.1	8.9	8	7.77	4
Actinobacteria	ASV225	Dermabacteraceae	Brachybacterium Group ginsengisoli paraconglomeratum	0.0705	11.6	19.6	6	13.85	4
Actinobacteria	ASV174	Dermabacteraceae	Brachybacterium paraconglomeratum	0.115	10.8	12.2	4	0	4
Actinobacteria	ASV52	Corynebacteriaceae	Corynebacterium nuruki	0.312	7.13	39.6	11	160.07	4
Bacteroidetes	ASV105	Sphingobacteriaceae	Sphingobacterium sp4	0.176	14.7	14	5	9.5	4
Firmicutes	ASV112	Carnobacteriaceae	Alkalibacterium gilvum	0.132	10.1	19.4	6	0.4	4
Firmicutes	ASV21	Lactobacillaceae	Lactobacillus delbrueckii subsp. lactis	1.27	9.88	80.9	6	4.49	4
Firmicutes	ASV70	Clostridiaceae	Senegalia sp.	0.221	9.44	27.5	9	52.51	4
Firmicutes	ASV26	Lactobacillaceae	Lactobacillus helveticus	0.579	4.68	72.9	9	111.6	4
Proteobacteria	ASV32	Halomonadaceae	Halomonas Group boliviensis alkaliantarctica	0.603	15.1	37.4	13	276.77	4
Ascomycota	ITS_ASV5	Saccharomycetales_incertae_sedis	Diutina catenulata	2.71	83.7	92.6	1	0	5
Ascomycota	ITS_ASV3	Aspergillaceae	Penicillium_Group_carneum_roqueforti	5.34	66.8	98.7	3	9.44	5
Ascomycota	ITS_ASV6	Debaryomycetaceae	Debaryomyces_Group_coudertii_vindobensis_subglobosus_prosopidis_fabryi_psychrosporus_renaii	2.88	57.2	90	2	0	5
Ascomycota	ITS_ASV11	Saccharomycetaceae	Kluyveromyces marxianus	0.754	53.7	55.2	4	6.94	5
Ascomycota	ITS_ASV14	Pichiaceae	Candida inconspicua	0.218	50.6	23.6	3	0	5
Ascomycota	ITS_ASV10	Microascaceae	Scopulariopsis flava	1.79	46.3	69.6	3	1.89	5
Ascomycota	ITS_ASV21	Pichiaceae	Pichia cactophila	0.225	45.8	27.2	3	0	5
Ascomycota	ITS_ASV13	Gymnoascaceae	Gymnoascaceae_Group_Gymnoascus_Gymnascella_Arachniotus_species	1.32	31.6	78.9	2	0	5
Ascomycota	ITS_ASV53	Metschnikowiaceae	Clavispora lusitaniae	0.171	26.5	45.2	1	0	5
Ascomycota	ITS_ASV18	Microascaceae	Scopulariopsis_Group_africana_candida_caseicola_fusca	0.788	26.1	51.7	9	88.9	5
Ascomycota	ITS_ASV51	Pichiaceae	Pichia cactophila-Candida inconspicua	0.0752	25.4	4.56	8	391	5
Ascomycota	ITS_ASV22	Debaryomycetaceae	Candida pseudoglaebosa	0.0672	22.3	17.1	7	73.81	5
Ascomycota	ITS_ASV30	Saccharomycetaceae	Saccharomyces cerevisiae	0.323	17.7	35.1	7	124.17	5
Ascomycota	ITS_ASV236	Aspergillaceae	Penicillium carneum	0.0144	10.8	0.47	8	244.36	5
Ascomycota	ITS_ASV45	Aspergillaceae	Penicillium_Group_cavernicola_solitum	0.288	10.5	47.9	6	4.37	5
Ascomycota	ITS_ASV453	Aspergillaceae	Penicillium camemberti	0.00513	8.7	0.238	4	3.1	5
Ascomycota	ITS_ASV1034	Dipodascaceae	Geotrichum silvicola	0.0012	8.61	0.0223	3	2.14	5
Ascomycota	ITS_ASV50	Dipodascaceae	Magnusiomyces clavatus	0.0482	8	15.3	3	3.61	5
Ascomycota	ITS_ASV84	Pyxidiophoraceae	Pyxidiophora_sp1	0.0947	6.38	37	6	32.25	5
Ascomycota	ITS_ASV189	Arachnomycetaceae	Arachnomyces_sp.	0.0255	6.12	7.44	3	0	5
Ascomycota	ITS_ASV143	Arachnomycetaceae	Arachnomyces nodosetosus	0.0525	5.73	26.9	5	30.04	5
Ascomycota	ITS_ASV60	Microascaceae	Scopulariopsis_sp1	0.139	5.38	14.3	7	20.95	5
Ascomycota	ITS_ASV81	Pichiaceae	Saturnispora silvae	0.0734	5.16	50.1	7	23.23	5
Ascomycota	ITS_ASV1238	Debaryomycetaceae	Multi-affiliation	0.00176	1.84	0.364	3	0	5
Ascomycota	ITS_ASV1023	Saccharomycetaceae	Saccharomyces paradoxus	0.00139	1.71	0.212	1	0	5
Ascomycota	ITS_ASV1146	Aspergillaceae	Multi-affiliation	0.00108	1.53	0.104	2	0	5
Basidiomycota	ITS_ASV34	Trichosporonaceae	Trichosporon_Group_insectorum_faecale_coremiiforme_asteroides_japonicum	0.29	55.3	23.3	2	0	5
Bacteroidetes	ASV215	Sphingobacteriaceae	Sphingobacterium shayense	0.0699	10.2	6.67	3	0.76	5
Firmicutes	ASV17	Lactobacillaceae	Lactobacillus Group casei paracasei zeae chiayiensis	1.39	82.7	26.3	2	0	5
Firmicutes	ASV7	Leuconostocaceae	Leuconostoc Group mesenteroides suionicum	6.03	81	61.9	3	38.4	5
Firmicutes	ASV11	Leuconostocaceae	Leuconostoc pseudomesenteroides	2.37	59.3	47.1	1	0	5
Firmicutes	ASV13	Streptococcaceae	Lactococcus Group chungangensis laudensis	1.98	48	47.2	4	38.08	5
Firmicutes	ASV18	Staphylococcaceae	Staphylococcus equorum	1.25	36.6	47.5	4	38.22	5
Firmicutes	ASV866	Leuconostocaceae	Leuconostoc sp3	0.0101	9.53	0.429	1	0	5
Firmicutes	ASV746	Leuconostocaceae	Leuconostoc sp2	0.0133	7.43	0.502	1	0	5
