# Supplementary material for: A comprehensive, large-scale analysis of “terroir” cheese and milk microbiota reveals profiles strongly shaped by both geographical and human factors
Source: ISME Commun. 2024 Jul 11;4(1):ycae095. doi: 10.1093/ismeco/ycae095 (PMC11301721; doi:10.1093/ismeco/ycae095)
Supplement: Supplementary_TableS5_R1_ycae095 [file supplementary_tables5_r1_ycae095.xlsx]

## Sheet: milk
TableS5 : French AOP processing practices conditions and physicochemical parameters associated with the composition of the AOP milk microbiome as estimated by beta diversity measure based on the calculation of the Bray-Curtis distance matrix
Farming practices conditions and physicochemical parameters		parameter category	Df	Chi-square		F		Pr (>F)a			Df	Chi-square		F		Pr (>F)a			Df	Chi-square		F		Pr (>F)a			Df	Chi-square		F		Pr (>F)a
				bacteria	fungi	bacteria	fungi	bacteria	fungi			bacteria	fungi	bacteria	fungi	bacteria	fungi			bacteria	fungi	bacteria	fungi	bacteria	fungi			bacteria	fungi	bacteria	fungi	bacteria	fungi
Milk samples (N=370)	PDO	1	42	0.373	0.276	4.633	2.964	0.001	0.001	Cows' milk (N=233)	27	0.283	0.252	2.992	2.557	0.001	0.001	Goats' milk (N=119)	12.000	0.265	0.187	3.183	2.035	0.001	0.001	Ewes' milk (N=18)	1.000	0.262	0.214	5.676	4.357	0.001	0.001
	Dairy_species	1	2	0.132	0.06	27.978	11.691	0.001	0.001
	French area	1	8	0.129	0.08	6.657	3.92	0.001	0.001		6	0.059	0.068	2.38	2.733	0.001	0.001		4.000	0.164	0.076	5.606	2.352	0.001	0.001		1.000	0.262	0.214	5.676	4.357	0.001	0.001
	Technological family	1	6	0.129	0.064	8.986	4.107	0.001	0.001		6	0.08	0.059	3.267	2.366	0.001	0.001		1.000	0.041	0.017	4.95	1.996	0.001	0.004		1.000	0.262	0.214	5.676	4.357	0.001	0.001
	Topography	1	3	0.057	0.033	7.434	4.165	0.001	0.001		3	0.043	0.042	3.42	3.332	0.001	0.001		3.000	0.099	0.056	4.232	2.273	0.001	0.001		1.000	0.262	0.214	5.676	4.357	0.001	0.002
	Dairy_breed	2	14	0.133	0.104	3.472	2.629	0.001	0.001		9	0.07	0.077	1.742	1.941	0.001	0.001		2.000	0.029	0.026	1.368	1.239	0.085	0.143		3.000	0.453	0.396	3.858	3.058	0.001	0.001
	Udder cleaning	2	2	0.125	0.047	11.897	4.164	0.001	0.001		2	0.034	0.038	1.363	1.557	0.057	0.003		2.000	0.04		1.735		0.008	ns		na
	Udder hygiene practices	2	1	0.104	0.035	19.487	6.154	0.001	0.001		1	0.017	0.021	1.354	1.656	0.105	0.01		1.000	0.026		2.256		0.006	ns		na
	Bedding type	2	4	0.1	0.057	4.384	2.399	0.001	0.001		4	0.108	0.079	2.026	1.434	0.001	0.002		2.000	0.035		1.543		0.036	ns		na
	Housing type	2	2	0.061	0.029	5.985	2.803	0.001	0.004		2	0.044	0.034	2.102	1.628	0.001	0.001		2.000	0.034		1.558		0.031	ns		na
	Grassland type	2	4	0.059	0.033	2.837	1.545	0.001	0.001		3					ns	ns		4.000	0.127		2.002		0.001	ns		3.000					ns	ns
	Milking schedule	2	2	0.035	0.032	6.35	5.682	0.001	0.031		2	0.029	0.036	3.284	4.095	0.001	0.001		2.000	0.037	0.032	2.033	1.762	0.002	0.008		1.000					ns	ns
	Grazing	2	1	0.012	0.012	4.286	4.351	0.001	0.001		1	0.013	0.019	2.996	4.262	0.001	0.001		1.000	0.033	0.021	3.585	2.3	0.001	0.005		1.000	0.169		3.248		0.002	ns
	Season	2	1	0.01	0.011	3.598	4.231	0.001	0.001		1	0.015	0.014	3.505	3.312	0.001	0.001		1.000	0.022		2.686		0.001	ns		1.000	0.146	0.102	2.739	1.81	0.004	0.041
	Lactic starter adding	3	2	0.045	0.021	8.45	3.844	0.001	0.001		2	0.025	0.021	2.873	2.371	0.001	0.001		2.000	0.023		1.337		0.089	ns		na
	Milk Bacterial Count	3	3	0.03	0.015	2.702	1.334	0.001	0.001		3	0.042		2.657		0.001	ns		3.000	0.06		1.483		0.023	ns		na
	Milk fat content	3	3	0.026	0.022	2.262	1.849	0.001	0.001		3	0.034		2.018		0.001	ns		3.000	0.055		1.385		0.029	ns		na
	Milk treatment	3	4	0.025	0.028	2.377	2.672	0.001	0.002		4	0.033	0.041	1.928	2.415	0.001	0.001		1.000	0.006		0.693		0.744	ns		na
	Milk fat/protein ratio	3	3	0.023	0.021	1.985	1.825	0.001	0.001		3	0.037		2.204		0.001	ns		3.000	0.038		0.929		0.594	ns		na
	Production type	3	1	0.021	0.025	7.831	9.518	0.001	0.002		1	0.018	0.031	4.22	7.34	0.001	0.001		1.000	0.014	0.021	1.606	2.542	0.053	0.006		1.000	0.172		3.321		0.002	ns
	Milk protein content	3	3	0.018	0.018	1.597	1.63	0.004	0.001		3	0.031		1.942		0.001	ns		3.000	0.05		1.252		0.107	ns		na
	Ripening culture adding	3	1	0.008	0.006	2.906	2.206	0.001	0.002		1	0.01	0.008	2.414	1.849	0.003	0.01		1.000	0.023	0.014	2.699	1.663	0.007	0.036		1.000	0.144	0.106	2.689	1.899	0.004	0.044
ns: Pr > 0,05
na: not applicable due to the absence of intra-group variability for the considered variable
