# Supplementary material for: A comprehensive, large-scale analysis of “terroir” cheese and milk microbiota reveals profiles strongly shaped by both geographical and human factors
Source: ISME Commun. 2024 Jul 11;4(1):ycae095. doi: 10.1093/ismeco/ycae095 (PMC11301721; doi:10.1093/ismeco/ycae095)
Supplement: Supplementary_TableS6_R1_ycae095 [file supplementary_tables6_r1_ycae095.xlsx]

## Sheet: Cheese
TableS6 : Impact of processing practices conditions and physicochemical parameters associated with the composition of the cheese microbiome at french territory level ; at cheese technological family level
			Df	Chi-square		F		Pr (>F)a					beta diversity based on the calculation of the Bray-Curtis distance matrix
				bacteria	fungi	bacteria	fungi	bacteria	fungi		R2 > 0,1		microbial counts : discrete data (curd : MRS and YEGC counts and rind : BHI and YEGC counts)
All samples	Localization (curd, rind and milk)	Parameter category	2	0.12872	0.08794	194.87	128.87	0,001 ***	0,001 ***
French AOP processing practices conditions and physicochemical parameters			Df	Chi-square				F				Pr (>F)a				French AOP processing practices conditions and physicochemical parameters			Df	Chi-square				F				Pr (>F)a				French AOP processing practices conditions and physicochemical parameters			Df	Chi-square				F				Pr (>F)a				French AOP processing practices conditions and physicochemical parameters
				surface		curd		surface		curd		surface		curd						surface		curd		surface		curd		surface		curd						surface		curd		surface		curd		surface		curd
				bacteria	fungi	bacteria	fungi	bacteria	fungi	bacteria	fungi	bacteria	fungi	bacteria	fungi					bacteria	fungi	bacteria	fungi	bacteria	fungi	bacteria	fungi	bacteria	fungi	bacteria	fungi					bacteria	fungi	bacteria	fungi	bacteria	fungi	bacteria	fungi	bacteria	fungi	bacteria	fungi
Total Cheese samples (N=2291)	PDO	1	43	0.596	0.701	0.602	0.647	37.683	60.257	38.871	46.929	0,001***	0,001***	0,001***	0,001***	Cheese samples assigned to PLCF (N=782)	PDO	1	13	0.279	0.509	0.294	0.318	11201	30.062	12.094	13.504	0,001***	0,001***	0,001***	0,001***	Cheese samples assigned to PLCL (N=84)	PDO	1	1	0.212	0.153		0.163	10.489	7.206		7.798	0,001***	0,002**	ns	0,001***	Cheese samples assigned to PMCF (N=130)	PDO
	Technological family	1	6	0.299	0.35	0.319	0.362	80.808	102.329	88.952	107.462	0,001***	0,001***	0,001***	0,001***
	French area	1	9	0.176	0.189	0.181	0.16	26.908	29.482	27.898	23.931	0,001***	0,001***	0,001***	0,001***		French area	1	5	0.128	0.361	0.14	0.211	11.257	43.299	12.558	20.532	0,001***	0,001***	0,001***	0,001***		French area	1	1	0.212	0.153		0.163	10.489	7.206		7.798	0,001***	0,002**	ns	0,001***		French area
	Ripening time	1	5	0.143	0.274	0.126	0.161	37.932	85.991	32.88	43.548	0,001***	0,001***	0,001***	0,001***		Ripening time	1	2	0.018	0.014	0.028	0.012	6.958	5.402	11.308	4.605	0,001***	0,001***	0,001***	0,001***		Ripening time	1	2	0.148		0.1		3.313		2.163		0,001***	ns	0,049*	ns		Ripening time
	Topography	1	3	0.141	0.163	0.248	0.129	62.169	74.213	125.621	56.332	0,001***	0,001***	0,001***	0,001***		Topography	1	2	0.027	0.051	0.038	0.026	5.408	10.444	7.646	5.227	0,001***	0,001***	0,001***	0,001***		Topography	1	na														Topography
	Dairy species	1	2	0.133	0.215	0.12	0.165	87.092	157.152	78.033	112.514	0,001***	0,001***	0,001***	0,001***		Dairy species	1	1	0.02	0.372	0.026	0.156	7.91	230.755	10.454	71.444	0,001***	0,001***	0,001***	0,001***		Dairy species	1	na														Dairy species
	Rind treatment	2	4	0.175	0.127	0.16	0.086	53.418	36.76	48.17	23.638	0,001***	0,001***	0,001***	0,001***		Rind treatment	2	2	0.026	0.066	0.023	0.047	4.284	11.515	3.922	8.108	0,001***	0,001***	0,001***	0,001***		Rind treatment	2	na														Rind treatment
	Wooden support	2	1	0.109	0.129	0.134	0.058	139.134	168.295	176.331	70.119	0,001***	0,001***	0,001***	0,001***		Wooden support	2	1	0.016		0.019		6.043		7.285		0,001***	ns	0,002**	ns		Wooden support	2	na														Wooden support
	Salting methods	2	2	0.066	0.07	0.093	0.052	39.776	42.405	57.995	30.773	0,001***	0,001***	0,001***	0,001***		Salting methods	2	2	0.024	0.064	0.041	0.039	4.643	13.236	8.165	7.726	0,001***	0,001***	0,001***	0,001***		Salting methods	2	na														Salting methods
	Relative humidity of ripening room	2	1	0.044	0.056	0.051	0.04	39.969	51.721	46.221	35.95	0,001***	0,001***	0,001***	0,001***		Relative humidity of ripening room	2	1	0.017	0.023	0.017	0.024	5.943	8.13	5.839	8.418	0,001***	0,001***	0,001***	0,001***		Relative humidity of ripening room	2	1	0.189	0.229	0.257	0.225	5.14	6.525	7.593	6.39	0,005**	0,011*	0,001***	0,009**		Relative humidity of ripening room
	Milk treatment	2	4	0.022	0.027	0.018	0.039	6.254	7.813	5.094	11.423	0,001***	0,001***	0,001***	0,001***		Milk treatment	2	2	0.012	0.043		0.04	2.427	8.816		7.96	0,022*	0,001***	ns	0,002**		Milk treatment	2	4	0.187	0.123	0.179	0.13	4.358	2.742	4.254	2.916	0,001***	0,029*	0,002**	0,026*		Milk treatment
	Temperature of ripening room	2	1	0.012	0.064	0.003	0.051	11.172	65.543	5.346	52.438	0,001***	0,001***	0,003**	0,001***		Temperature of ripening room	2	1	0.007		0.008	0.009	2.347		2.891	3.195	0,040*	ns	0,026*	0,014*		Temperature of ripening room	2	1	0.151		0.085	0.123	4.961		2.591	3.936	0,001***	ns	0,044*	0,034*		Temperature of ripening room
	Production type	2	1	0.01	0.021	0.011	0.03	11.841	24.942	12.161	35.037	0,001***	0,001***	0,001***	0,001***		Production type	2	1	0.027	0.022	0.035	0.026	10.646	8.91	14.043	10.47	0,001***	0,002**	0,001***	0,001***		Production type	2	1	0.133	0.077		0.066	6.002	3.357		2.845	0,001***	0,025*	ns	0,034*		Production type
	Season	2	1	0.007	0.007	0.005	0.012	10.247	8.23	5.673	13.512	0,001***	0,001***	0,002**	0,001***		Season	2	1	0.019		0.012	0.005	7.432		4.678	1.755	0,001***	ns	0,001***	0,097*		Season	2	1	0.056		0.062		2.319		2.666		0,031*	ns	0,042*	ns		Season
	pH	3	1	0.1	0.08	0.04	0.076	126.547	99.62	47.638	93.865	0,001***	0,001***	0,001***	0,001***		pH	3	1	0.018	0.089	0.013	0.01	7.29	38.023	5.053	3.978	0,001***	0,001***	0,004**	0,008**		pH	3	1	0.152	0.069	0.067		6.983	2.974	2.887		0,001***	0,047*	0,031*	ns		pH
	Microbial counts	3	1	0.083	0.02	0.004	0.098	102.419	22.783	5.139	124.053	0,001***	0,001***	0,001***	0,001***		Microbial counts	3	3	0.006	0.057	0.016	0.009	2.524	23.422	6.35	3.472	0,041*	0,001***	0,001***	0,017*		Microbial counts	3	2	0.135	0.102	0.058		6.094	4.539	2.464		0,001***	0,007**	0,043*	ns		Microbial counts
ns: Pr > 0,05
na: not applicable due to the absence of intra-group variability for the considered variable
[truncated: 78 more columns]
